# Supplementary material for: A Model of Filamentous Cyanobacteria Leading to Reticulate Pattern Formation
Source: Life (Basel). 2014 Sep 2;4(3):433–56. doi: 10.3390/life4030433 (PMC4206854; doi:10.3390/life4030433)
Supplement: Supplementary File 2 [file life-04-00433-s001.zip]

Archive with 5 entries (5 files):
- movie2.mp4
- movie3.mp4
- movie4.mp4
- .DS_Store
- movie1.mp4
